# Supplementary material for: Reconsidering Anesthesia in Lumbar Surgery: An Umbrella Review of Awake Versus General Anesthesia
Source: J Clin Med. 2025 Nov 24;14(23):8335. doi: 10.3390/jcm14238335 (PMC12693170; doi:10.3390/jcm14238335)
Supplement: Supplementary file 1 [file jcm-14-08335-s001.zip]

Archive with 1 entries (1 files):
- jcm-3976757-supplementary.pdf
